# Supplementary material for: Lysosomal SLC46A3 modulates hepatic cytosolic copper homeostasis
Source: Nat Commun. 2021 Jan 12;12:290. doi: 10.1038/s41467-020-20461-0 (PMC7804329; doi:10.1038/s41467-020-20461-0)
Supplement: Supplementary file 3 — Source Data [file 41467_2020_20461_MOESM3_ESM.zip]

Archive with 2 entries (2 files):
- SOURCE~1.XLS
- SOURCE~1.PDF
