# Supplementary material for: Lysosomal SLC46A3 modulates hepatic cytosolic copper homeostasis
Source: Nat Commun. 2021 Jan 12;12:290. doi: 10.1038/s41467-020-20461-0 (PMC7804329; doi:10.1038/s41467-020-20461-0)
Supplement: Supplementary file 3 — Source Data [file 41467_2020_20461_MOESM3_ESM.zip › SOURCE~1.XLS]

## Sheet: Fig.1
a		Ahr+/+-OIL				Ahr+/+-TCDD				Ahr-/--OIL				Ahr-/--TCDD
	Liver	1.00069	1.06376	0.874099	0.851447	6.64398	7.86591	6.86958	6.43441	0.302659	0.333531	0.395874		0.265709	0.760203	0.797987
	Kidney	0.998189	1.0873	1.11823	1.25708	1.24021	0.799739	0.865407	0.518483	0.634087	0.682634	0.989172	0.965323	0.665296	0.785777	1.33645	1.29575
	Duodenum	1.00272	1.06904	0.668061	0.589224	0.492855	0.442838	0.162091	0.164224	0.661856	0.755144	0.341963	0.355555	0.961635	1.05109	0.69161	0.643999
	Jejunum	0.999599	0.742478	0.824418	0.665002	0.752158	0.715247	0.648734	0.659203	0.736455	0.638261	0.752351	0.802964	0.637606	0.722421	0.721954	0.769156
	Ileum	1.00221	1.01797	1.02729	0.928162	0.894445	0.832813	0.886883	0.823944	1.0027	1.05659	1.01869	1.07267	0.800273	0.764484	1.00809	0.940789
	Colon	1.00061	1.00996	1.05985	0.96255	0.709662	0.812936	2.14281	1.93907	0.610837	0.627312	0.896982	0.698984	1.03872	1.01276	0.958905	0.823227
b		OIL				TCDD										OIL				TCDD
	WT	0.96363	0.7207	0.87323	1.44244	2.75731	2.73316	3.57236	2.74198						WT	0.98856	0.58774	1.24122	1.18248	28.7459	28.119	25.963	26.3835	21.1608
	Slc46a3-/-	1.10642	0.65296	0.68854	1.13068	1.03266	1.25113	1.09568	1.2543	0.92714					Slc46a3-/-	0.5904	0.79617	0.36309	0.65843	0.53384	0.56493	0.38954	0.5886	0.79264
c	OIL	PCB-153	TCDD
	8.61821	8.51212	10.5887
	8.74041	8.53151	10.49
	9.03885	8.75764	10.6725
	9.18795
	8.82459
	8.88918
e	IGG	AHR
	0	16
	0	8
	0	10
	0	4
	0	11
f	TCDD (nM)	Emty vector			3xDRE			3XmutDRE
	0	0	1	0.903226	1.1129	1.29032	1.20968	1.01613	1.12903	0.854839
	1	0.596774	0.548387	0.548387	3.54839	3.35484	3.69355	0.935484	0.967742	0.725806
	10	1.04839	1.01613	1.04839	85.0807	86.5645	83.8226	1.12903	1.22581	1.14516
g	0	0	0	1	3	6	12	(CH-223191, uM)
	1.00002	0.368393	19.6922	10.6376	2.51831	0.444503	0.73605
	0.344009	0.55844	23.4974	5.05802	1.29522	1.00292	0.381113
	1.18062	1.18216	17.8263	9.56452	2.85822	0.723654	0.809636
			10 nM TCDD
h	0	0	1	3	(CH-223191, uM)
	0.999943	1.42395	1.45303	1.2885
	0.944845	1.41967	1.31	1.19636
	0.931619	1.32689	1.29773	1.20858
	0.791448	1.18202	1.40561	1.15458
	0.500148	1.28208	1.28769	1.15054
		TCDD 10nM
i		1 weeks									2 weeks							4 weeks						8 weeks
	Slc46a3	0.72	1.09	0.75	0.8	0.93	1.35	1.2	1.23	0.93	4.31	3.5	3.44	4.37	3.75	4.4	7.47	9.4	9.71	6.27	6.22	8.68	8.61	8.55	10.2	8.23	7.37	9.11	7.7
	Cyp1a2	0.88	1.06	0.95	1	1.67		1.43	0.84	0.59	1.59	1.53	2.03	1.53	2.21	1.93	2.63	7.12	5.68	2.72	4.54	8.6	4.83	8.1	9.45	4.16	4.02	5.56	5.44
	Ahr	1.08777	2.44843	1.65881	0.779271	1.2558	1.36331	0.165312	0.137954	0.103342	0.122681	0.0266544	0.158126	0.716754	0.754352	1.319	1.17255	1.28024	0.7671	0.203629	0.595872	2.79797	0.716838	3.45073	0.896301	0.185452	0.465328	0.5263	0.263744
j	24 h	3 h	6 h	24 h
	1	1.2566	3.00635	6.63943
	1.06303	1.21051	2.5934	7.86052
	0.8735	1.23883	2.04092	6.86488
	0.850864	1.13586	2.37342	6.43
k	OIL	0.717835	1.34477	0.934008	1.00339
	10	8.03579	3.21121	3.60644	3.91111	4.85337
	10	3.47471	1.87494	1.9719	2.59245	4.0619
	200	5.50913	4.33474	2.04928	3.03976	2.06529
	200	2.14563	2.12964	3.69727	5.18401	4.86488
	(TCDD ug/Kg)		3	7	3	7	(days)

## Sheet: Fig.3
a	WT	Slc46a3-/-
	0.985608	1.16419
	1.00313	1.10384
	1.00754	1.28513
	0.93565	1.24331
	1.09468	1.2094
b	Dsred	Dsred-SLC46A3
	0.391	0.961
	0.273	0.977
	0.828	1.32
	0.82	1.203
	1.07	1.461
	1	1.398
		None			10			10			10			10			10			10			10			(CuSO4, ug/ml)
d	63Cu	1.00013	0.8	0.7	3.85919	4.7125	5.12584	6.09956	7.59829	6.61074	7.56646	8.46623	8.13519	7.95828	7.91411	7.64165	7.83391	7.32754	7.10977	11.9822	11.2179	10.9976	14.1946	14.2706	15.054
	56Fe	1	1	0.9	0.706856	0.739186	0.888653	0.942208	1.03861	1.13928	0.83777	1.02398	0.956437	1.09036	0.806579	0.922854	0.737205	0.773789	0.735956	0.985754	1.00218	0.96384	1.04673	1.04365	1.31222
								Flag low			Flag middle			Flag high			FLAG-SLC46A3 low			FLAG-SLC46A3 middle			FLAG-SLC46A3 high
f	Cyto	Lyso
	1	0.627202
	1	0.634523
	1	0.609657
	1	0.820767
j	eGFP	0.151	0.151	0.189	0.169	0.151	0.151	0.189	0.107	0.151	0.169	0.169	0.272	0.239	0.169	0.239	0.107	0.107	0.379	0.418	0.214	0.377	0.363
	eGFP-SLC46A3	0.478	0.327	0.656	0.44	0.389	0.507	0.641	0.6	0.609	0.477	0.627	0.544	0.449	0.566	0.699	0.508	0.416	0.379	0.418	0.214	0.377	0.363
l	Con	FLAG-SLC46A3
	0.999994	5.47765
	1.75765	4.64719
	1.84163	2.74268
m	0	20	40	(CuSO4, ug/ml)
	1	1.63268	1.51292
	1.46357	1.94238	2.01024
	1.73699	1.70139	2.05714
	1	1.67055	1.69475
	1.45042	1.68653	2.0731
	1.35343		1.87819

## Sheet: Fig.4
a		OIL					TCDD
	CCS	0.786178	0.95484	0.982034	0.91562	1.14666	1.9239	2.2854	2.3015	2.7829	2.257
	ATP7A	1.06998	1.75556	1.82937	2.16844	2.57732	1.4512	1.1412	1.2056	1.1485	1.0066
	ATP7B	0.982204	1.05419	0.875672	0.16801	1.5534	0.7371	1.2542	0.8318	0.5966	1.0574
	CTR1	0.741183	1.2503	1.26594	1.36332	1.4832	0.8642	0.7878	0.8406	1.0648	0.3848
b
	eGFP			eGFP-SLC46A3
	0	100	200	0	100	200	(BCS, uM)
	1	1.63179	1.92738	1.49935	2.21302	2.57713
	eGFP			eGFP-SLC46A3
d	0	100	200	0	100	200	(BCS, uM)
	1	1.01843	1.07418	1.09339	1.25776	1.29209
	1	1.10699	1.07418	1.0117	1.11871	1.17649
	1.01228	1.11973	1.08633	1.03063	1.1188	1.17657
e	WT	Slc46a3-/-				WT	Slc46a3-/-
	1.24917	0.515431				1.0009	0.410015
	0.989244	0.402367				0.901481	0.476391
	0.743083	0.0857838				0.757706	0.61125
						0.504009	0.907295
f		OIL					TCDD
	Slc46a3	1	1.1078	1.19932	1.3078	1.20203	5.5939	7.73085	7.7139	8.33424	6.81898
	Trf	0.645	0.51	1	1.329	1.866	1.478	2.272	1.1	1.433	1.095
	Tfrc	0.747	0.322	1	1.27	1.586	2.594	2.782	0.912	1.28	0.569
	Tth1	1.011	0.831	1	1.228	1.884	1.383	1.233	1.388	1.744	1.388
	Ftl1	2.51	1.951	1	1.821	4.492	3.253	3.338	5.02	5.781	4.894
	Zip5	0.817	0.95	1	2.08	2.811	2.137	2.612	1.842	4.198	2.881
	Zip14	0.721	0.827	1	1.184	1.624	1.713	1.181	1.513	1.501	1.082
	Znt9	0.922	0.868	1	1.227	1.649	1.151	1.06	1.136	0.917	0.838
	Znt7	0.833	0.823	1	1.072	1.617	1.686	1.367	1.377	1.185	1.202
	Ctr1	0.719313	1.3784	0.741421	1.16087		0.511309	0.491283	0.331582	1.17038	1.2248
	Atp7a	0.433592	1.64434	0.916875	1.00517		0.901078	0.647242	2.12461	4.79908
	Atp7b	0.662537	0.383843	1.967	0.986622		0.599409	0.430554	1.41332	3.19241
	Ccs	0.565193	1.41598	0.810316	1.20851		0.316394	0.279754	1.10448	1.12034
	Cp	0.551531	1.89732	0.70342	0.847751		0.375811	0.499537	0.587318	1.19669

## Sheet: Fig.5
b
	WT	40.82	21.9	21.9	15.06	17.55	17.8	28.62	16.68	27.88	24.64	28.13	23.65	22.53	33.48	30.74	17.55	29.87	27.38	17.3	28	19.66	17.55	17.3	24.64	23.02	17.05	22.65	16.3	26.01	34.47	18.79	34.85	37.71	19.66	12.57	28.25	35.1	19.66	17.05	25.26	36.96	25.64	27.5	43.43	31.86	21.78	19.41	19.79
	Slc46a3-/-	40.57	22.53	18.79	16.18	28.38	41.19	32.61	32.23	44.18	65.96	55.13	38.7	45.92	32.48	19.66	33.35	63.1	47.29	31.74	21.65	22.28	19.04	42.94	36.59	27.26	94.96	54.39	155.19	17.42	36.46	48.29	66.83	63.6	37.58	40.45	23.77	35.97	41.07	42.06	31.61	49.41	99.31	55.38	44.55	30.12	21.53	28.25	26.13
f		eGFP			eGFP-SLC46A3
	time (minutes)	Mean	SEM	N	Mean	SEM	N
	1	35.9	1.24148	4	25	2.40996	3
	10	37.5	2.68645	4	26.3	2.24141	3
	19	36.6	1.45202	4	28.1	2.37133	3
	27	35.5	1.45495	4	25.7	2.52784	3
	36	26.8	1.31621	4	20	0.715661	3
	45	27.4	1.76298	4	21.5	1.42016	3
	53	26.7	1.18654	4	20.1	1.9141	3
	62	52.3	1.7714	4	47.4	4.43518	3
	71	52.3	1.81638	4	46.8	3.85452	3
	80	51.2	1.82905	4	47.5	3.9484	3
	88	20.9	1.24195	4	14.4	1.04343	3
	97	19.9	1.16415	4	15.8	1.47268	3
	106	19.7	1.30131	4	14.2	1.84459	3
g	eGFP	eGFP-SLC46A3
	99.9906	60.8629
	97.6887	40.1419
	67.9631	20.8072
[truncated: 101 more columns]

## Sheet: Fig.6
a	WT-OIL	WT-TCDD	Slc46a3-/-_OIL	Slc46a3-/-_TCDD				WT-OIL	WT-TCDD	Slc46a3-/-_OIL	Slc46a3-/-_TCDD				WT-OIL	WT-TCDD	Slc46a3-/-_OIL	Slc46a3-/-_TCDD				WT-OIL	WT-TCDD	Slc46a3-/-_OIL	Slc46a3-/-_TCDD
	16.9643	31.1082	12.5978	33.2183				9.34078	6.92936	9.51941	6.36558				15	262	37	1393				49.6	65	71.3	80.8
	14.2	42.2854	18.4685	4.84692				4.55701	6.89587	13.2593	9.39102				32	1956	43	1055				52.6	68	39.7	70
	24.6525	45.064	10.8011	14.6244				9.81525	6.42698	10.5242	11.0042				36	792	46	1683				56.8	40.4	72.6	127.8
	10.9892	26.6791	19.4713	13.4753				12.1318	10.7977	9.83758	9.04494				24	1427	30	1270				52.2	100.8	49.6	42.7
		35.7671	3.50983	24.6316					6.70608	11.2498	10.3009					874	65	447					110	73.9	111.4
		TG(mg.g liver)							NEFA(microEq/g liver)							Serum ALT activity (U/L)							Serum ALP activity (U/L)
c
		WT			KO
	Weeks	Mean	SD	N	Mean	SD	N
	0	100	0	5	100	0	3
	1	101.825	2.1668	5	101.166	3.05522	3
	2	106.782	2.14153	5	101.923	3.64385	3
	3	116.663	1.7873	5	106.182	3.6223	3
	4	115.948	1.63915	5	105.513	3.565	3
	5	121.159	3.31267	5	109.644	3.58011	3
	6	125.494	4.62296	5	114.825	4.54383	3
d	WT	Slc46a3-/-
	1.612	1.401
	1.455	1.207
	1.378	1.238
	1.592
e	WT	Slc46a3-/-
	3.51	1.48
	3.88	1.9
	4.31	1.03
	3.09
	3.38
f	WT	Slc46a3-/-			WT	Slc46a3-/-
	203.212	3.6132			9.54	18.86
	81.2882	9.02498			9.05	19.31
	93.0667	13.1634			9.18	20.93
		30.0354				20.75
		14.1184				22.15
g	WT	Slc46a3-/-			WT	Slc46a3-/-
	83	39			0.383	0.153
	27	38			0.293	0.27
	58	47			0.216	0.509
	70	19			0.248	0.243
		WT-OIL				WT-TCDD					Slc46a3-/--OIL					Slc46a3-/--TCDD
h	Slc46a3	1.23242	0.926608	1.15224	0.688724	2.8144	1.38097	2.34045	1.5303	1.58426	0.00031683	0.00023934	0.00349002	7.6021e-05	7.1925e-05	0.00013732	0.00077227	0.00036589	5.8046e-05	3.6313e-05
	Cyp1a2	0.939399	0.780933	0.738518	1.54115	10.542	9.11945	11.0198	6.30657	7.4493	1.24623	1.71556	1.06512	0.989336	0.877825	8.03529	5.55555	7.43316	15.6696	14.7778
	Acadm	0.873644	0.842795	1.19821	1.08535	0.557009	0.428748	0.577008	0.270498	0.29037	1.15355	1.49948	1.10175	1.26708	0.804757	0.297098	0.14546	0.239056	0.494972	0.416655
	Acox1	1.25534	0.941765	1.1899	0.612995	0.756882	0.817664	0.991109	0.638347	0.538758	1.79629	2.03017	1.50223	1.40896	1.11276	0.5583	0.366105	0.547844	1.19191	0.961946
	Fasn	0.801877	0.56728	1.87646	0.754388	0.924854	0.609304	0.521967	0.344114	0.383353	0.7164	1.73062	1.6149	2.22007	1.7859	0.502422	0.415526	0.417622	1.22445	1.19817
	Acc1	1.0326	0.720762	1.82383	0.422813	1.13666	1.34652	0.87482	0.630293	0.755936	1.20346	2.25703	2.00299	2.03194	1.69737	0.695636	0.828609	0.988058	1.8739	1.89922
	Scd1	1.29371	0.356654	1.02453	1.3251	1.96298	1.23236	1.24609	1.20996	0.960579	1.65103	4.55477	1.84017	3.49018	1.71842	1.59758	1.94976	1.35914	4.12537	2.79376
	Lcat	0.894722	0.732099	0.908614	1.46456	1.40553	0.810293	1.51037	0.907255	0.809026	1.59747	1.53179	1.29001	1.13976	0.932089	1.06142	0.627296	0.86203	1.63539	1.24496
	Cd36	0.852084	0.688154	1.24526	1.21451	7.38631	6.54961	10.5831	7.7422	5.16008	1.04332	1.02528	1.12523	1.4746	0.516163	3.42604	4.54279	6.80507	5.30896	7.03493
	Hsl	1.04978	0.936457	1.22963	0.784133	1.11075	1.16733	0.961472	0.896537	0.774113	1.09298	1.25554	1.00825	1.17717	0.861635	0.624622	0.522109	0.973632	1.3166	1.69056
	Pnpla2	1.32023	0.782159	1.27338	0.624228	2.08133	2.07844	2.67467	1.49312	1.73384	2.50121	2.46038	1.83773	1.86282	1.85222	1.00376	1.07436	1.55347	2.49574	4.18592
	Aadac	0.620127	1.12449	1.4011	0.854281	0.620552	0.368386	0.534539	0.127708	0.119332	0.739633	1.05346	0.768069	0.653028	0.513009	0.166538	0.0860881	0.138527	0.250209	0.185445
	Tgh	1.02791	0.869522	1.17027	0.932297	0.340313	0.0692148	0.245216	0.0439391	0.0537709	0.882947	1.14851	0.874585	0.67849	0.424106	0.040128	0.0212301	0.0431273	0.111931	0.0753169
	Mttp	1.059	0.964958	1.17138	0.804662	0.669814	0.831408	0.730972	0.64476	0.53096	1.76429	1.92697	1.44233	1.25947	1.02085	0.521282	0.391698	0.602237	1.10183	1.18121
	Dgat1	1.13296	0.770713	1.21013	0.886201	1.00894	1.36686	1.17616	1.20674	0.978359	1.67969	1.98422	1.16885	1.14933	1.15657	0.618741	0.66883	1.00702	1.57611	1.88805
	Dgat2	1.35845	0.988841	1.23219	0.420517	0.692482	0.727241	0.659581	0.483212	0.358547	1.53431	1.88477	1.66069	1.33135	1.20539	0.473432	0.359441	0.469932	0.665823	0.463358
	Fsp27	1.11075	0.982067	0.976043	0.931142	0.782499	19.1895	4.56983	15.0045	17.6821	2.15084	0.93986	1.04023	1.29467	0.479945	2.28968	6.78597	9.44544	5.85902	20.1234

## Sheet: Fig.7
b	Ad-eGFP-Cre	Ad-Slc46a3			Ad-eGFP-Cre	Ad-Slc46a3
	1.45108	4.80678			5.7285	9.9465
	1.38556	4.47897			4.9134	15.0537
	1.34042	2.47717			6.6747	14.8029
		2.03089			5.7855	8.778
		7.8347				14.3241
		5.84847
c	ad-Cre	Ad-Slc46a3
	1	3.06304
	0.922892	2.54171
	0.961482	2.53913
e	eGFP	4.18667	1.76625	4.18667	4.18667	4.18667	4.18667	8.17708	4.18667	1.76625	4.18667	1.76625
	eGFP-SLC46A3	14.13	22.4379	33.4933	14.13	8.17708	22.4379	22.4379	22.4379	33.4933	47.6887	8.17708	4.18667	4.18667	8.17708	14.13	14.13	47.6887	4.18667	33.4933	14.13	33.4933	8.17708	22.4379	22.4379	8.17708	8.17708	33.4933	22.4379	8.17708	4.18667	4.18667	8.17708

## Sheet: Supplementary Figure 1
b		WT										Slc46a3-/-
	56Fe	1.00301	1.11265	1.04327	1.07924	1.09209	1.17603	0.828617	0.86168	0.90365	0.901937	1.53749	1.58203	1.44327	1.427	1.33021	1.2574	1.25141	1.25997	1.37132	1.32764
	63Cu	1.05263	1.1435	0.896471	0.91294	0.981914	1.05418	0.913521	0.959051	1.04042	1.04876	1.15338	1.16481	1.09952	1.08208	1.23592	1.17489	1.27738	1.29753	1.17973	1.12645
	23Na	0.877975	0.935609	1.06428	1.10048	0.928907	0.997261	1.11522	1.16884	0.915504	0.902096	0.931584	0.944986	1.03078	1.03345	0.911481	0.859207	1.20234	1.23318	1.20503	1.1608
	31P	0.9901	1.07675	0.962359	0.9901	0.9615	1.03271	0.959785	1.00412	1.00955	1.01384	1.05559	1.07418	1.03529	1.02985	1.13253	1.07447	1.20116	1.22061	1.08019	1.03014
	34S	0.971818	1.05952	0.957991	0.98446	0.965893	1.04727	0.960759	1.01093	1.03028	1.02041	1.01212	1.02831	1.04016	1.02792	1.01488	0.954834	1.1413	1.15394	0.937452	0.894786
	39K	0.983287	1.051	0.979763	1.01308	0.996828	1.09705	0.928298	0.961887	0.99737	0.995476	1.00848	1.025	0.994663	0.993578	1.15746	1.09705	1.11656	1.13444	1.03665	0.984098
	66Zn	0.946674	1.03482	0.864355	0.882932	1.04429	1.11605	0.925912	0.965615	1.10512	1.12078	0.977636	1.00058	1.0035	0.998033	1.02826	0.977636	1.20274	1.21439	0.924091	0.877104
b	WT	Slc46a3-/-	WT	Slc46a3-/-
	1	1.53288	0.650213	1.04014
	1.10931	1.57728	0.689496	1.1503
	1.04014	1.43894	1.04953	0.957301
	1.076	1.42272	1.05295	0.984629
	1.08881	1.32622
	1.1725	1.25363
	0.826132	1.24765
	0.859095	1.25619
	0.900939	1.36721
	0.899231	1.32365
	Normal		Perfused

## Sheet: Supplementary Figure 3
a	WT	Slc46a3-/-
	124	161
	127	121
	150	174
	180	170
	108	122
	Glucose level in blood (mg/dL)
b
	min	WT					KO
	0	71	41	50	62	33	68	76	99	70
	15	221	179	177	173	166	139	124	228	172
	30	256	193	247	160	220	157	159	241	206
	60	213	144	204	143	178	225	134	206	203
	90	140	91	144	91	121	157	94	140	126
	120	105	76	91	92	90	143	87	116	96
				Glucose level in blood (mg/dL)

## Sheet: Supplementary Figure 6
		eGFP				eGF-SLC46A3
	63Cu	1	0.853333	0.557778	0.604444	1.04444	1.19444	1.49333	1.25222
	56Fe	1	1.00686	0.737874	1.03209	1.02352	0.651151	0.695002	1.18128

## Sheet: Supplementary Figure 7
	OIL	TCDD
	0.560458	1.46795
	1.09167	1.55028
	1.20608	1.6848
